# Supplementary material for: Secreted Enzyme-Responsive System for Controlled Antifungal Agent Release
Source: Nanomaterials (Basel). 2021 May 13;11(5):1280. doi: 10.3390/nano11051280 (PMC8153022; doi:10.3390/nano11051280)
Supplement: Supplementary file 1 [file nanomaterials-11-01280-s001.zip]

Archive with 1 entries (1 files):
- nanomaterials-1194864-supplementary.pdf
